# Supplementary material for: Prevalence of the SigB-Deficient Phenotype among Clinical Staphylococcus aureus Isolates Linked to Bovine Mastitis
Source: Antibiotics (Basel). 2023 Apr 3;12(4):699. doi: 10.3390/antibiotics12040699 (PMC10135042; doi:10.3390/antibiotics12040699)
Supplement: Supplementary file 1 [file antibiotics-12-00699-s001.zip]

Archive with 1 entries (1 files):
- antibiotics-2284912-supplementary.pdf
